# Supplementary material for: Integrated Metabolomic and Transcriptomic Analyses Reveal the Potential Molecular Mechanism Underlying Callus Browning in Paeonia ostii
Source: Plants (Basel). 2025 Feb 12;14(4):560. doi: 10.3390/plants14040560 (PMC11859318; doi:10.3390/plants14040560)
Supplement: Supplementary file 1 [file plants-14-00560-s001.zip › Supplementary Tables.xlsx]

## Sheet: Tab. S1
Tab. S1 KEGG pathway of DEGs between T2B and T2N samples
ID	Descrption	Number
ko04075	Plant hommone signal transduction	97
ko01110	Biosynthesis of secondary metabolites	597
ko00480	Glutathione metabolism	76
ko00940	Phenylpropanoid biosynthesis	60
ko04016	MAPK signaling pathway -plant	60
ko00565	Ether lipid metabolism	15
ko00500	Starch and sucrose metabolism	88
ko01100	Metabolic pathways	1002
ko00908	Zeatin biosynthesis	9
ko00910	Nitrogen metabolism	27
ko00760	Nicotinate and nicotinamide metabolism	11
ko00460	Cyanoamino acid metabolism	42
ko00590	Arachidonic acid metabolism	10
ko00562	Inositol phosphate metabolism	34
ko00052	Galactose metabolism	32
ko00196	Photosynthesis - antenna proteins	11
ko00902	Monoterpenoid biosynthesis	17
ko00380	Tryptophan metabolism	31
ko00999	Biosynthesis of various plant secondary metabolites	44
ko00053	Ascorbate and aldarate metabolism	31

## Sheet: Tab. S2
Tab. S2 Composition of each part of the O2PLS model
Model	R2X	R2Y	R2Xcor	R2Ycorr
T2B vs T2N	0.998	0.981	0.998	0.981

## Sheet: Tab. S3
Tab. S3 Loading scores for the top 25 metabolites
Metabolite	Loading_1	Loading_2		Compounds	Class	Pathway
Com_457_pos	-0.0904491	-0.445782	0.206903	HBOA	Organoheterocyclic compounds	ko01110//Biosynthesis of secondary metabolites;ko00402//Benzoxazinoid biosynthesis
Com_67_pos	-0.0921796	-0.42604	0.190007	D-Phenylalanine	Amino Acid And Derivatives	ko01100//Metabolic pathways;ko00360//Phenylalanine metabolism
Com_479_pos	-0.0977078	-0.294595	0.0963327	Diisobutyl phthalate	Organic Acid And Its Derivatives	-
Com_471_pos	0.0989742	-0.28707	0.0922052	2-Aminoisobutyric acid	Amino Acid And Derivatives	-
Com_480_pos	-0.103786	-0.194499	0.0486015	Dibutyl phthalate	Organic Acid And Its Derivatives	-
Com_164_pos	-0.105414	-0.192556	0.0481898	Dl-Indole-3-lactic acid	Organoheterocyclic compounds	-
Com_499_neg	-0.105524	-0.174748	0.0416721	Methyl gallate	Organic Acid And Its Derivatives	-
Com_3_pos	0.104327	-0.172633	0.0406862	Cytidine	Nucleotide And Its Derivates	ko01100//Metabolic pathways;ko02010//ABC transporters;ko00240//Pyrimidine metabolism
Com_146_pos	0.103244	-0.172721	0.0404918	N-Methyl-a-aminoisobutyric acid	Amino Acid And Derivatives	-
Com_182_pos	0.106738	-0.152658	0.0346974	D-Pyroglutamic acid	Amino Acid And Derivatives	ko01100//Metabolic pathways
Com_414_pos	0.107021	-0.13952	0.0309193	Betaine	Alkaloids and derivatives	ko01100//Metabolic pathways;ko02010//ABC transporters;ko00260//Glycine, serine and threonine metabolism
Com_235_pos	0.105694	-0.138975	0.0304852	VitaMin U	Vitamins	-
Com_78_pos	-0.105888	-0.138528	0.0304023	4-Acetamidobutyric Acid	Amino Acid And Derivatives	ko01100//Metabolic pathways;ko00330//Arginine and proline metabolism
Com_148_pos	0.107296	-0.130708	0.0285968	L-Methionine sulfone	Amino Acid And Derivatives	-
Com_48_pos	-0.107754	-0.113936	0.0245924	L-arginine	Amino Acid And Derivatives	ko01100//Metabolic pathways;ko01110//Biosynthesis of secondary metabolites;ko01060//Biosynthesis of plant secondary metabolites;ko02010//ABC transporters;ko01230//Biosynthesis of amino acids;ko01064//Biosynthesis of alkaloids derived from ornithine, lysine and nicotinic acid;ko00330//Arginine and proline metabolism;ko00970//Aminoacyl-tRNA biosynthesis;ko00220//Arginine biosynthesis;ko00261//Monob…
Com_468_pos	0.10582	0.113182	0.0240079	Turanose	Carbohydrates And Its Derivatives	-
Com_609_neg	0.106903	-0.105428	0.0225433	D-Fructose 6-Phosphate	Carbohydrates And Its Derivatives	ko01100//Metabolic pathways;ko01110//Biosynthesis of secondary metabolites;ko01120//Microbial metabolism in diverse environments;ko01200//Carbon metabolism;ko00052//Galactose metabolism;ko00710//Carbon fixation in photosynthetic organisms;ko00500//Starch and sucrose metabolism;ko04931//Insulin resistance
Com_172_pos	-0.107777	-0.100606	0.0217376	Aspartic Acid	Amino Acid And Derivatives	-
Com_643_neg	0.103737	0.103816	0.0215391	alpha-D-Galactose 1-phosphate	Carbohydrates And Its Derivatives	ko01100//Metabolic pathways;ko00052//Galactose metabolism;ko00520//Amino sugar and nucleotide sugar metabolism
Com_712_neg	-0.108171	-0.0980107	0.021307	L-Proline	Amino Acid And Derivatives	ko01100//Metabolic pathways;ko01110//Biosynthesis of secondary metabolites;ko02010//ABC transporters;ko01230//Biosynthesis of amino acids;ko00330//Arginine and proline metabolism;ko00970//Aminoacyl-tRNA biosynthesis;ko00332//Carbapenem biosynthesis
Com_299_pos	-0.107452	-0.0921875	0.0200445	Octadeca-11E,13E,15Z-trienoic acid	Lipids	-
Com_63_pos	0.106757	-0.0910346	0.0196843	DL-Norvaline	Amino Acid And Derivatives	-
Com_39_pos	0.10879	-0.0813471	0.0184525	L-Leucine	Amino Acid And Derivatives	ko01100//Metabolic pathways;ko01110//Biosynthesis of secondary metabolites;ko01060//Biosynthesis of plant secondary metabolites;ko02010//ABC transporters;ko01230//Biosynthesis of amino acids;ko01210//2-Oxocarboxylic acid metabolism;ko01065//Biosynthesis of alkaloids derived from histidine and purine;ko00970//Aminoacyl-tRNA biosynthesis;ko00290//Valine, leucine and isoleucine biosynthesis;ko00966/…
Com_754_neg	0.108949	-0.0733087	0.0172439	Di-O-methylquercetin	Flavonoids	-
Com_470_pos	-0.108297	-0.0732216	0.0170897	Acetylcholine	Amines	ko00564//Glycerophospholipid metabolism

## Sheet: Tab. S4
Tab. S4 Loading scores for the top 25 genes
Transcript	Loading_1	Loading_2		Symbol	Description	Pathway
Pos.gene38213	0.00994874	0.0454138	0.0553625	RLCK185	Hypothetical protein F0562_010650	-
MSTRG.25073	0.0078349	0.04358	0.0514149	--	Histone deacetylase 5	-
MSTRG.35728	0.00768067	0.0435181	0.0511987	--	-	-
MSTRG.29984	0.00909464	0.0420534	0.051148	--	-	-
Pos.gene30247	0.00769993	0.0432946	0.0509945	TED7	leucine-rich repeat extensin-like protein 3	-
Pos.gene78870	0.00873508	0.0410439	0.049779	MUB3	Putative membrane-anchored protein	-
MSTRG.36565	0.00825349	0.0411964	0.0494499	--	Hypothetical protein CUMW_240040	-
Pos.gene81381	0.00815791	0.0412519	0.0494098	LTP2	Hypothetical protein F0562_019034	-
Pos.gene84293	0.0112972	0.037721	0.0490182	MED15A	Mediator of RNA polymerase II transcription subunit 15a isoform X5	-
Pos.gene33637	0.0109686	0.0380301	0.0489987	XPT	Xylulose 5-phosphate/phosphate translocator	-
Pos.gene77315	0.00907333	0.0398502	0.0489235	--	Uncharacterized protein LOC110668712	-
MSTRG.16264	0.0109303	0.0372586	0.0481889	IAA8	Aux/IAA protein	ko04075//Plant hormone signal transduction
Pos.gene76835	0.00866309	0.0393131	0.0479762	SEOB	Sieve element occlusion	-
Pos.gene46500	0.00971253	0.0374445	0.0471571	NPF5.6	Hypothetical protein F0562_016659	-
Pos.gene45830	0.00920058	0.037055	0.0462556	GAPC2	Glyceraldehyde-3-phosphate dehydrogenase	ko01100//Metabolic pathways;ko01110//Biosynthesis of secondary metabolites;ko01200//Carbon metabolism;ko01230//Biosynthesis of amino acids;ko00010//Glycolysis / Gluconeogenesis;ko00710//Carbon fixation in photosynthetic organisms
Pos.gene4400	0.00970498	0.0360066	0.0457116	PFP-BETA	PFK domain-containing protein	ko01100//Metabolic pathways;ko01110//Biosynthesis of secondary metabolites;ko00010//Glycolysis / Gluconeogenesis;ko00051//Fructose and mannose metabolism;ko00030//Pentose phosphate pathway
Pos.gene54438	0.00930029	0.0361292	0.0454295	PLAT1	PLAT domain-containing protein 3	-
Pos.gene10303	0.0107861	0.0343182	0.0451043	At2g05300	F-box/FBD/LRR-repeat protein At1g13570-like isoform X1	-
Pos.gene59363	0.00903257	0.0359471	0.0449796	UBP9	Hypothetical protein FH972_011901	-
Pos.gene39978	0.0110162	0.0337528	0.0447689	GDH1	Glutamate/phenylalanine/leucine/valine dehydrogenase	ko01100//Metabolic pathways;ko01200//Carbon metabolism;ko00250//Alanine, aspartate and glutamate metabolism;ko00220//Arginine biosynthesis;ko00910//Nitrogen metabolism
Pos.gene28795	0.0102948	0.0343359	0.0446306	MLO13	MLO-like protein 13 isoform X2	-
Pos.gene79189	0.0103021	0.0342237	0.0445258	--	Uncharacterized protein LOC112028361	-
MSTRG.31850	0.010363	0.0341451	0.0445081	ILI4	Transcription factor ILI1	-
Pos.gene42055	0.00986224	0.0344586	0.0443208	BGAL7	Hypothetical protein HHK36_014425	-
MSTRG.32298	0.0109859	0.0332125	0.0441984	DNAJ1	dnaJ protein homolog isoform X1	ko04141//Protein processing in endoplasmic reticulum

## Sheet: Tab. S5
Tab. S5 The pearson correlation coefficient between differentially expressed genes (DEGs) and the top 3 ranked metabolites
Transcript	Gene_pathwayID	Metabolite ID	Compounds	Class	Formula	Correlation value	p_value
Pos.gene28067	K08248;00460,01100,01110	Com_755_neg	LysoPE 16:0 (2n isomer)	Lipids	C21H44NO7P	0.999835	9.70072e-19
Pos.gene32399	K05681;02010					0.99983	1.11507e-18
Pos.gene58986	K09580;04141					0.999828	1.17194e-18
MSTRG.10942	-					0.999814	1.76164e-18
Pos.gene6850	K18819;00052,01100					0.999813	1.81516e-18
MSTRG.38100	-					0.999784	3.69887e-18
Pos.gene69554	K01188;00460,00500,00999,01100,01110					0.999781	3.98004e-18
Pos.gene11300	-					0.999748	8.05319e-18
Pos.gene78814	-					0.999734	1.04493e-17
Pos.gene46303	-					0.999723	1.28624e-17
Pos.gene68385	-					0.99972	1.34584e-17
Pos.gene64712	-					0.99972	1.35616e-17
Pos.gene42238	K13993;04141					0.999708	1.66903e-17
MSTRG.26603	-					0.999655	3.86118e-17
Pos.gene71131	-					0.999648	4.27242e-17
Pos.gene12428	-					0.999641	4.68109e-17
Pos.gene61305	-					0.999638	4.86749e-17
Pos.gene35908	K13993;04141					0.999621	6.14856e-17
Pos.gene57118	K13993;04141					0.999621	6.14856e-17
Pos.gene932	-					0.999601	7.95177e-17
Pos.gene73771	K13993;04141					0.999543	1.56308e-16
MSTRG.7195	-					0.999519	2.02209e-16
Pos.gene23397	-					0.999516	2.09539e-16
Pos.gene82146	-					0.999497	2.54119e-16
Pos.gene9356	-					0.999496	2.56219e-16
Pos.gene73119	-					0.999482	2.92322e-16
Pos.gene76094	-					0.999463	3.51892e-16
Pos.gene32679	-					0.999457	3.72548e-16
MSTRG.11774	-					0.999456	3.73418e-16
Pos.gene31479	-					0.999454	3.80837e-16
Pos.gene61438	-					0.999454	3.80991e-16
Pos.gene77129	-					0.999449	3.97994e-16
Pos.gene17889	-					0.999445	4.13346e-16
Pos.gene66384	-					0.999428	4.82727e-16
Pos.gene38090	-					0.999416	5.35356e-16
Pos.gene64713	-					0.999408	5.70678e-16
Pos.gene78023	K01623;00010,00030,00051,00710,01100,01110,01200,01230					0.999378	7.34698e-16
MSTRG.5986	-					0.999376	7.43177e-16
Pos.gene30586	-					0.999365	8.11494e-16
Pos.gene10080	-					0.999351	9.08166e-16
Pos.gene5978	-					0.999332	1.04443e-15
Pos.gene37282	-					0.999318	1.16002e-15
Pos.gene61825	-					0.999316	1.17641e-15
Pos.gene2787	-					0.999309	1.24348e-15
Pos.gene39280	-					0.999295	1.37435e-15
Pos.gene4661	-					0.999285	1.47294e-15
Pos.gene31886	-					0.999279	1.53248e-15
Pos.gene70233	-					0.999279	1.53476e-15
Pos.gene31057	-					0.999253	1.82435e-15
Pos.gene32303	-					0.999249	1.87312e-15
Pos.gene73605	-					0.999237	2.02926e-15
Pos.gene39536	-					0.999236	2.05147e-15
Pos.gene41911	-					0.999216	2.33053e-15
Pos.gene68239	-					0.999213	2.36944e-15
Pos.gene34643	-					0.999198	2.61045e-15
Pos.gene38220	-					0.999195	2.66569e-15
MSTRG.36682	-					0.999182	2.88305e-15
Pos.gene77181	-					0.999155	3.38764e-15
Pos.gene45868	-					0.999152	3.44646e-15
MSTRG.23138	-					0.999145	3.60042e-15
MSTRG.7605	-					0.999125	4.02934e-15
Pos.gene32266	-					0.999118	4.20474e-15
Pos.gene46692	-					0.999107	4.47462e-15
Pos.gene29281	-					0.999099	4.68148e-15
MSTRG.1322	-					0.999098	4.68597e-15
Pos.gene69316	K00695;00500,01100,01110					0.999092	4.86424e-15
Pos.gene35605	-					0.999075	5.31755e-15
Pos.gene41797	-					0.999065	5.60777e-15
Pos.gene57657	K13993;04141					0.999058	5.82724e-15
Pos.gene7703	-					0.999054	5.95176e-15
Pos.gene35331	K01919;00270,00480,01100					0.999051	6.04046e-15
Pos.gene77329	-					0.999048	6.14272e-15
Pos.gene65762	K17991;00073					0.999047	6.19075e-15
MSTRG.21594	-					0.999043	6.31651e-15
Pos.gene57706	-					0.999033	6.63918e-15
MSTRG.14175	-					0.999023	7.01422e-15
Pos.gene39139	-					0.99902	7.10296e-15
MSTRG.43199	-					0.999012	7.41507e-15
MSTRG.32957	-					0.999001	7.8262e-15
MSTRG.32519	-					0.998995	8.06202e-15
Pos.gene48581	-					0.998989	8.30902e-15
Pos.gene77814	-					0.998968	9.20516e-15
MSTRG.41389	-					0.998957	9.72038e-15
Pos.gene55278	-					0.998942	1.04303e-14
Pos.gene40256	-					0.998931	1.09731e-14
Pos.gene74457	K10798;03410					0.99893	1.10148e-14
Pos.gene37373	-					0.998923	1.13699e-14
Pos.gene76036	-					0.998904	1.24117e-14
Pos.gene75237	-					0.998884	1.3577e-14
Pos.gene29557	K03146;00730,01100					0.998884	1.36363e-14
Pos.gene58139	K00021;00900,01100,01110					0.998879	1.39303e-14
Pos.gene61597	-					0.998878	1.39846e-14
Pos.gene39962	-					0.998875	1.41566e-14
Pos.gene33648	-					0.998852	1.5706e-14
Pos.gene41790	-					0.998845	1.61889e-14
Pos.gene67944	-					0.998822	1.78072e-14
Pos.gene47722	-					0.998812	1.85995e-14
MSTRG.43792	-					0.998744	2.45885e-14
MSTRG.35872	-					0.998718	2.71729e-14
Pos.gene27502	-	Com_586_neg	--			0.998712	2.78053e-14
Pos.gene58745	-					0.998699	2.93316e-14
Pos.gene23606	-					0.998693	2.99854e-14
MSTRG.7985	-					0.998689	3.04715e-14
Pos.gene50175	-					0.998685	3.08772e-14
Pos.gene54851	-					0.99868	3.15219e-14
MSTRG.9598	-					0.998665	3.32794e-14
MSTRG.40407	-					0.998654	3.47037e-14
Pos.gene33326	K01051;00040,01100					0.998644	3.60001e-14
Pos.gene74329	-					0.998625	3.86192e-14
Pos.gene21030	K04120;00904,01100,01110					0.998622	3.90162e-14
MSTRG.7985	-	Com_746_neg	UDP-D-glucose	Nucleotide And Its Derivates	C15H24N2O17P2	0.999727	1.2036e-17
Pos.gene54782	-					0.999491	2.67712e-16
Pos.gene46586	-					0.999462	3.55909e-16
Pos.gene77329	-					0.999402	6.00813e-16
MSTRG.13568	-					0.999392	6.56067e-16
MSTRG.46847	-					0.999339	9.94102e-16
Pos.gene76558	-					0.999331	1.05681e-15
Pos.gene587	-					0.999295	1.36783e-15
Pos.gene18665	-					0.99929	1.4226e-15
Pos.gene73605	-					0.999232	2.10187e-15
Pos.gene21030	K04120;00904,01100,01110					0.999231	2.11279e-15
Pos.gene32266	-					0.999215	2.34291e-15
MSTRG.31178	-					0.99921	2.41283e-15
Pos.gene38220	-					0.999159	3.30433e-15
Pos.gene67944	-					0.999129	3.95066e-15
Pos.gene22529	-					0.9991	4.63557e-15
Pos.gene70233	-					0.9991	4.64242e-15
Pos.gene56570	K03283;03040,04141,04144					0.999077	5.2702e-15
Pos.gene5438	-					0.999067	5.56823e-15
MSTRG.46572	-					0.999026	6.88961e-15
Pos.gene29557	K03146;00730,01100					0.998976	8.86003e-15
Pos.gene64908	-					0.998927	1.1205e-14
Pos.gene56312	K14432;04075					0.99891	1.20786e-14
Pos.gene75237	-	Com_628_neg	Lysope 16:0	Lipids	C21H44NO7P	0.999639	4.82509e-17
Pos.gene28424	-					0.999636	4.99678e-17
Pos.gene10080	-					0.99959	9.09431e-17
Pos.gene63083	K11816;00380,01100					0.999556	1.3616e-16
Pos.gene5949	-					0.999543	1.56654e-16
MSTRG.41389	-					0.999534	1.73759e-16
Pos.gene41790	-					0.999296	1.35925e-15
Pos.gene46692	-					0.999165	3.19521e-15
Pos.gene66384	-					0.999055	5.92525e-15
MSTRG.26067	-					0.999047	6.1908e-15
Pos.gene6850	K18819;00052,01100					0.999019	7.13574e-15
Pos.gene78814	-					0.999017	7.19817e-15
MSTRG.29154	-					0.998986	8.43069e-15

## Sheet: Tab. S6
Tab. S6 The statistics of hub genes based on WGCNA analysis
Module	Gene ID	T0	T1	T2N	T2B	T3N	T3B	Gene annotaion	WGCNA edge
Magenta Module	Pos.gene64383	31.3127	4.669	8.197	36.7223	13.5813	29.2593	WRKY22	0.549805
	Pos.gene10408	0.410667	10.6283	90.0117	5.99833	24.7973	1.563	WOX4	0.558948
	Pos.gene52748	0.0536667	2.534	48.3997	7.132	32.5893	2.995	NAC071	0.549797
	Pos.gene53750	3.89833	49.4827	122.438	36.2057	75.4897	56.47	MYB73	0.543797
	Pos.gene67254	2.279	7.10767	13.322	1.92767	8.66233	4.93367	MYB4	0.567893
	Pos.gene62087	0.108	3.1	71.0297	5.12467	10.0913	0.17	EXPA4	0.570368
	Pos.gene77052	15.2077	132.379	172.426	35.3723	46.0587	32.877	EXPA4	0.430164
	Pos.gene46845	44.252	178.285	343.559	130.545	56.828	44.5033	EXPA15	0.549797
Yellow Module	Pos.gene14593	0	4.55133	30.9733	113.618	46.2617	125.463	YUC10	0.51337
	Pos.gene14594	0.212	6.011	25.6567	62.9523	11.6683	59.7577	YUC10	0.488945
	Pos.gene77305	0.0186667	0.985	4.19733	15.5103	3.40833	17.0033	WRKY72A	0.480035
	Pos.gene84387	4.079	12.555	9.46167	44.0143	12.6093	28.556	WRKY69	0.469364
	Pos.gene46347	1.53667	33.2853	140.127	418.366	98.7787	257.113	WRKY6	0.507234
	Pos.gene28092	0.01	4.908	19.8393	79.0393	23.1943	85.3867	WRKY6	0.526907
	Pos.gene77478	0.166667	1.033	6.20833	21.4847	2.09	12.624	WRKY40	0.526913
	Pos.gene11614	18.512	11.631	20.4467	4.545	21.2103	3.71167	WRKY39	0.528619
	Pos.gene10819	0.0713333	46.9157	108.302	1613.35	42.192	744.912	PPO	0.536416
	Pos.gene80712	26.3033	55.7237	35.744	185.607	80.1313	183.411	MYB73	0.536416
	Pos.gene3215	14.235	10.993	4.87333	40.539	15.415	18.5513	MYB73	0.526923
	Pos.gene68022	0	3.04833	17.842	59.4557	6.725	32.108	MYB62	0.538621
	Pos.gene9850	12.41	15.1587	16.749	38.5937	17.8563	18.287	MYB3R5	0.507267
	Pos.gene16872	2.18067	1.99267	1.95367	11.825	6.51067	8.368	MYB306	0.526912
	Pos.gene20616	0	5.20033	6.08567	18.3507	7.195	13.428	MYB2	0.501199
	Pos.gene60727	0.169	105.127	92.0213	181.359	104.683	82.6973	MYB123	0.513777
	Pos.gene60891	0.319667	12.3037	6.48333	34.8977	6.67967	11.226	MYB108	0.536541
	Pos.gene54719	0	10.3603	2.21267	32.4323	5.58633	6.97367	MYB102	0.549855
	Pos.gene73001	6.942	3	17.477	47.388	22.0287	35.4773	ERF1A	0.510201
	Pos.gene39205	5.75967	8.20333	21.028	53.7833	15.862	36.517	ERF110	0.511278
	Pos.gene76444	18.688	21.013	17.46	61.3623	10.6063	28.3967	ERF109	0.430164
	Pos.gene10140	0.017	11.6207	3.12567	116.532	10.1203	25.8627	F3H	0.538904
	Pos.gene41421	1.736	26.644	21.647	62.168	45.4437	45.2137	BHLH128	0.507306
Brown Module	Pos.gene65119	0.108667	0.368333	0.653667	0.176	1.97667	5.60167	bHLH94	0.549805
	Pos.gene51914	0	3.946	6.94467	8.108	3.10433	30.7927	bHLH94	0.558948
	Pos.gene61094	11.0747	24.899	51.4457	35.056	38.3983	48.185	bHLH62	0.549797
	Pos.gene20988	0	0.439333	1.929	0.797667	1.36467	6.40367	bHLH41	0.543797
	Pos.gene55692	0.0156667	0.0946667	0.412667	2.544	0.104	4.387	bHLH25	0.567893
	Pos.gene32591	2.199	16.702	6.07033	9.00267	7.22767	19.9637	bHLH25	0.549797
	Pos.gene41539	0.108333	0.0576667	0	0.158667	0.045	2.21067	bHLH162	0.570368
	Pos.gene63560	5.405	3.35133	1.639	1.39933	4.02367	0.102667	bHLH110	0.549797
	Pos.gene37047	0.671333	1.79533	2.391	5.10133	1.03167	7.368	ERF5	0.555625
	Pos.gene56182	82.555	82.5077	88.9337	62.1657	99.0993	167.489	ERF5	0.570575
	Pos.gene47908	40.4793	23.4493	34.1383	50.3627	27.1943	103.395	ERF4	0.573606
	Pos.gene35062	0.022	0.173	0.144333	0.429667	0.149667	2.09067	ERF1-3	0.552554
	Pos.gene74853	0	3.517	1.588	1.181	0.960667	13.6643	ERF095	0.549797
	Pos.gene35861	0	0	0.074	0.18	0.487333	1.60067	ERF021	0.569953
	Pos.gene27830	11.3987	3.67933	5.62567	8.49	9.847	27.1933	ERF012	0.549797
	Pos.gene41298	0.0196667	1.03	2.09633	3.51833	1.62167	6.41967	MYB86	0.549413
	Pos.gene36190	0.018	0.129	0.572333	0.377	0.478	2.03667	MYB61	0.568465
	Pos.gene40191	6.49267	6.14333	5.362	6.04667	5.948	3.67733	MYB60	0.549797
	Pos.gene71264	0.0333333	0.0873333	0.431667	0.412333	0	1.089	MYB4	0.572048
	Pos.gene41057	9.117	32.2847	48.9867	39.6097	48.827	57.8373	MYB4	0.549797
	Pos.gene68439	37.2753	38.1677	39.515	41.0933	37.0887	29.1873	MYB3R-2	0.547114
	Pos.gene80612	0.319	0.413	3.56067	1.345	5.725	8.379	MYB36	0.546701
	Pos.gene62551	0	7.233	9.808	12.02	7.32	24.471	MYB36	0.535214
	Pos.gene27071	7.78467	15.503	57.014	29.611	37.8933	42.214	MYB36	0.558822
	Pos.gene2057	0	0.133667	1.40967	1.35233	0.580667	15.2707	MYB308	0.549797
	Pos.gene48725	0.0163333	26.0443	26.3673	53.0893	21.7017	93.452	MYB3	0.545163
	Pos.gene4587	0.055	1.827	7.20433	0.900333	2.072	10.1337	NAC073	0.502093
	Pos.gene32451	94.6993	95.0403	93.029	130.032	95.059	174.88	NAC048	0.554032
	Pos.gene66948	40.269	24.1113	42.3163	31.538	36.9607	49.5123	NAC014	0.558279
	Pos.gene75190	0.547333	0.552	0.529667	0.331333	0.209333	1.836	NAC002	0.55428
	Pos.gene62277	13.8713	106.531	160.193	428.993	104.406	709.323	FNSII	0.396955

## Sheet: Tab. S7
Tab. S7 The correlationship among candidate transcript genes
Gene Name	PoYUC10b	PoYUC10a	PoMYB4	PoWOX4	PoEXPA4	PoMYB3	PoMYB73	PoMYB62
PoYUC10b	1	NA	NA	NA	NA	NA	NA	NA
PoYUC10a	0.990932	1	NA	NA	NA	NA	NA	NA
PoMYB4	0.0591469	-0.0707032	1	NA	NA	NA	NA	NA
PoWOX4	-0.171583	-0.302292	0.92699	1	NA	NA	NA	NA
PoEXPA4	0.0970684	-0.0301061	0.997095	0.895949	1	NA	NA	NA
PoMYB3	0.908489	0.885499	0.0525511	-0.0321469	0.059459	1	NA	NA
PoMYB73	0.911503	0.949657	-0.337727	-0.487826	-0.309277	0.880149	1	NA
PoMYB62	0.994223	0.999629	-0.0445991	-0.276238	-0.00450841	0.89161	0.943405	1

## Sheet: Tab. S8
Tab. S8 The result of mantel' test
Metablites	Gene Name	r value	p value
Diosmetin&luteolin	PoYUC10b	-0.342035	0.00075
	PoYUC10a	-0.312573	0.708333
	WOX4	0.979533	0.0333333
	MYB4	0.887474	0.0416667
	EXPA4	0.973595	0.25
	MYB3	-0.60384	0.075
	MYB73	-0.341188	0.00791667
	MYB62	-0.319234	0.000708333
Note: r value represents the correlation coefficient between two correlation matrices, which means the Pearson correlation coefficient. P value less than 0.05 indicates significant correlation between the two matrices.

## Sheet: Tab. S9
Tab. S9 The accumulation patterns and annotation of important metabolites in browning callus
Metablite ID	Compounds	Class	T0	T1	T2N	T2B	Trend	Pathway
Com_745_neg	Citramalate	Organic Acid And Its Derivatives	8902.33	16669	37086.7	4850	down	-
Com_628_neg	Lysope 16:0	Lipids	1.54067e+06	91593.3	33580	43363.3	-	-
Com_755_neg	LysoPE 16:0 (2n isomer)	Lipids	1.58333e+06	89493.3	34420	42283.3	-	-
Com_490_neg	Diosmetin	Flavonoids	589600	357567	35623.3	1395000	up	-
Com_486_neg	Luteolin	Flavonoids	1.30233e+06	542933	28276.7	962800	up	ko01100//Metabolic pathways;ko01110//Biosynthesis of secondary metabolites;ko00941//Flavonoid biosynthesis;ko00944//Flavone and flavonol biosynthesis
Com_225_pos	Neodiosmin	Flavonoids	16853.3	55400	6845.67	102360	up	-
Com_436_pos	Chrysoeriol 7-O-hexoside	Flavonoids	647667	174267	13155.3	195367	up	-
Com_435_pos	methylLuteolin C-hexoside	Flavonoids	47704.3	21827.3	13060	70353.3	up	-
Com_732_neg	Isorhoifolin	Flavonoids	281132	329167	50273.3	268600	up	-
Com_728_neg	Rhoifolin	Flavonoids	304151	450167	81043.3	375200	up	ko00944//Flavone and flavonol biosynthesis
Com_749_neg	Apigenin O-hexosyl-O-pentoside	Flavonoids	36923.7	41673.3	6067.67	27103.3	up	-
Com_722_neg	Apigenin 5-O-glucoside	Flavonoids	6266	332067	11843.3	36756.7	up	-
Com_806_neg	Heptamethoxyflavone	Flavonoids	10111.7	404267	16260	47000	up	-
Com_387_pos	Tricin 5-O-hexoside	Flavonoids	39398	14433.3	23800	64853.3	up	-
Com_356_pos	methylApigenin C-pentoside	Flavonoids	32853.3	11294.7	10396.3	24948.3	up	-
Com_337_pos	Chrysoeriol 7-O-rutinoside	Flavonoids	16726.7	85760	4236.33	143067	up	-
Com_227_pos	Homoplantaginin	Flavonoids	819200	216533	12026.3	260667	up	-
Com_768_neg	Trifolin	Flavonoids	1.75533e+06	538433	11943.3	210800	up	ko01110//Biosynthesis of secondary metabolites;ko00944//Flavone and flavonol biosynthesis
Com_783_neg	Quercetin-3'-O-glucoside	Flavonoids	14769	30940	11613.3	36880	up	-
Com_731_neg	Luteolin 7-O-glucoside	Flavonoids	2982000	967767	23970	408267	up	ko00944//Flavone and flavonol biosynthesis
Com_380_pos	Quercetin 5-O-hexoside	Flavonoids	39512	165133	30920	88000	up	-
Com_487_neg	Myricitrin	Flavonoids	165981	56326.7	24510	68283.3	up	-
Com_283_pos	Chrysoeriol 6-C-hexoside 8-C-hexoside-O-hexoside	Flavonoids	69340	45354	6688.67	18581	up	-
Com_502_neg	Isoquercitrin	Flavonoids	184901	129867	56690	140400	up	ko01100//Metabolic pathways;ko01110//Biosynthesis of secondary metabolites;ko00944//Flavone and flavonol biosynthesis
Com_833_neg	Isotrifoliin	Flavonoids	51846.7	182600	59226.7	126800	up	ko01100//Metabolic pathways;ko01110//Biosynthesis of secondary metabolites;ko00944//Flavone and flavonol biosynthesis
Com_259_pos	Kaempferol-3-O-rutinoside	Flavonoids	11998	24890	8490.33	17561	up	ko01110//Biosynthesis of secondary metabolites;ko00944//Flavone and flavonol biosynthesis
Com_254_pos	Pratensein-7-O-glucoside	Flavonoids	726467	192500	21757.3	247800	up	-
Com_8_pos	Sophoricoside	Flavonoids	27033.3	1.06377e+06	36493.3	114967	up	-
Com_784_neg	Isomucronulatol-7-O-glucoside	Flavonoids	31964.7	107367	28570	58590	up	-
Com_319_pos	Peonidin O-hexoside	Flavonoids	1003100	244333	13743.7	285300	up	-
Com_339_pos	Cyanidin O-rutinoside	Flavonoids	6878.67	25580	8734.67	28510	up	ko00942//Anthocyanin biosynthesis
Com_518_neg	Isovanillin	Phenols And Its Derivatives	45920	3.42833e+06	579300	3507000	up	-
Com_534_neg	Aurantio-obtusin	Phenols And Its Derivatives	8381.33	2020	3281	17890	up	-
Com_687_neg	3,5-Dimethoxyphenol	Phenols And Its Derivatives	29550.3	75593.3	14303.3	75306.7	up	-
Note: Trends indicatethe accumulation patterns when compared between T2N and T2B. LOG2(T2N/T2B)≥1

## Sheet: Tab. S10
Tab. S10 Hormone concentration combinations in the preliminary experiment
Experimental treatment	2,4-D (mg/L)	6-BA (mg/L)	Proportion of induction	Proportion of browning
C1	0	1	0.20±0.10	0.32±0.07
C2	1	0	0.27±0.06	0.30±0.06
C3	2	1	0.80±0.10	0.35±0.01
C4	1	0.5	0.72±0.09	0.33±0.06
C5	0	0	0.14±0.01	0.29±0.12
Note: Murashige and Skoog (MS) medium was used as basal medium (pH 5.8). At least 30 embryos were cultivated per combination. Proportion of induction data was collected after 20 days of culturing on MS1 media, and proportion of browning was collected after 30 days of culturing on MS2 media. The experiment was repeated three times.

[truncated: 1 more sheets: Tab. S11]
